# Supplementary material for: Influence of Lifestyle on Brain Sensitivity to Circulating Insulin-like Growth Factor 1
Source: Int J Mol Sci. 2025 Oct 14;26(20):10008. doi: 10.3390/ijms262010008 (PMC12562898; doi:10.3390/ijms262010008)
Supplement: Supplementary file 1 [file ijms-26-10008-s001.zip]

Archive with 1 entries (1 files):
- ijms-3871292-supplementary.pdf
